# Supplementary material for: Real-world smartphone-based point-of-care diagnostics in primary health care to monitor HbA1c levels in people with diabetes
Source: Commun Med (Lond). 2025 Feb 5;5:37. doi: 10.1038/s43856-025-00743-8 (PMC11799141; doi:10.1038/s43856-025-00743-8)
Supplement: Supplementary file 4 — Supplementary Data 2 [file 43856_2025_743_MOESM4_ESM.xlsx]

## Sheet: Sheet 1
hb	hb_1	anemia_any	hdl_p	hdl_p_1	tc_p	tc_p_1	tag_p	tag_p_1	hba1c_p	hba1c_p_1	hba1c_c	hba1c_c_1	hba1c_c_2	hba1c_v	hba1c_v_1	hba1c_v_2	HC
14.3	1	0	1.03	1	5.5	1	1.71	1	85	1		0	0		0	0	0
12.6	1	0	1.1	1	5.6	1	1.1	1	68	1		0	0		0	0	0
15.3	1	0	1.22	1	4.8	1	1.47	1	77	1		0	0		0	0	0
11.2	1	0	1.42	1	7.8	1	1.61	1	70	1		0	0		0	0	0
13.3	1	0	1.51	1	7.2	1	1.47	1	119	1		0	0		0	0	0
14.5	1	0	1.48	1	6.5	1	1.88	1	104	1		0	0		0	0	0
17.6	1	0	1.42	1	6.4	1	0.94	1	86	1		0	0		0	0	0
11.1	1	0	1.03	1	7.1	1	2.6	1	99	1	109	0	0	100	1	0	0
14.9	1	0	1.86	1	10.2	1	1.35	1	92	1	93	1	0	89	1	0	0
13.4	1	0	1.99	1	9.2	1	1.5	1	108	1		0	0		0	0	0
13.9	1	0	0.95	1	7.2	1	1.76	1	76	1	84	1	0	75	1	0	0
10.9	1	0	1.68	1	6.4	1	0.94	1	84	1	90	1	0	81	1	0	0
12.3	1	0	1.21	1	7.2	1	3.16	1	133	1	120	1	0	114	1	0	0
10.4	1	0	1.1	1	7.2	1	4.77	1	39	1	50	1	0	49	1	0	0
12.3	1	0	1.48	1	4.8	1	1.37	1	104	1	110	1	0	106	1	0	0
12.7	1	0	1.3	1	5.1	1	0.83	1	115	1	111	1	0	104	1	0	0
10.6	1	0	1.05	1	6.9	1	2.2	1	122	1	120	1	0	116	1	0	0
10.4	1	0	1.01	1	6.5	1	1.19	1	67	1	71	1	0	60	1	0	0
11.1	1	0	1.69	1	7.3	1	1.18	1	117	1	115	1	0	110	1	0	0
12.4	1	0	1.39	1	6.3	1	1.84	1	103	1	108	1	0	101	1	0	0
14.7	1	0	1.14	1	7.3	1	1.2	1	99	1	107	1	0	95	1	0	0
12.4	1	0	1.14	1	5.6	1	1.45	1	90	1	89	1	0	90	1	0	0
14.4	1	0	1.42	1	6.2	1	1.54	1	48	1		0	0		0	0	1
18.2	1	0	1.37	1	5.6	1	1.04	1	63	1		0	0		0	0	1
12.5	1	0	2.15	1	6.3	1	0.74	1	52	1		0	0		0	0	1
13.5	1	0	1.09	1	6.8	1	1.48	1	77	1	80	1	0		0	0	1
12.4	1	0	1.32	1	4.9	1	0.96	1	93	1	89	1	1		0	0	1
14.2	1	0	1.58	1	6.8	1	1.22	1	46	1		0	0		0	0	1
13.6	1	0	1	1	5.4	1	1.52	1	92	1		0	0		0	0	1
13	1	0	1.67	1	5.2	1	1.15	1	76	1		0	0		0	0	1
13	1	0	1.09	1	5.5	1	1.73	1	40	1		0	0		0	0	1
15	1	0	1.39	1	7.2	1	0.99	1	61	1		0	0		0	0	1
14.8	1	0	1.62	1	4.8	1	1.13	1	61	1		0	0		0	0	1
11	1	0	1.1	1	8.6	1	2.76	1	83	1		0	0		0	0	1
13.8	1	0	1.18	1	5.8	1	1.49	1	90	1		0	0		0	0	0
11.4	1	0	1.69	1	8	0	1.32	1	83	1	78	1	0	91	1	0	0
13.4	1	0	1.27	1	6.8	1	2.13	1	95	1		0	0		0	0	0
12.7	1	0	1.31	1	5.3	1	2.45	1	68	1	101	1	0	72	1	0	0
13.1	1	0	1.32	1	5.2	1	1.03	1	116	1	115	1	0	117	1	0	0
13.3	1	0	0.85	1	12.3	1	22.91	1	92	1	100	0	0	95	1	0	0
13.8	1	0	1.82	1	5	1	1.97	1	92	1	106	1	0	98	1	0	0
11.2	1	0	1.15	1	7.7	1	5.24	1	101	1	109	1	0	108	1	0	0
12.3	1	0	1.32	1	5.1	1	1.26	1	80	1	94	1	0	90	1	0	0
13.3	1	0	1.48	1	5.3	1	2.25	1	65	1	68	1	0	80	1	0	0
12.2	1	0	1.43	1	5.4	1	1.26	1	117	1	117	1	0	115	1	0	0
13.2	1	0	1.46	1	5.5	1	1.56	1	67	1		0	0		0	0	0
12.4	1	0	1.63	1	6.5	1	1.88	1	64	1	67	1	0	74	1	0	0
12.6	1	0	1.41	1	6.7	1	1.68	1	84	1	80	1	0	108	0	0	0
11	1	0	1.43	1	6.4	1	1.34	1	116	1	110	1	0	114	1	0	0
10.8	1	0	1.28	1	5.7	1	0.97	1	87	1	97	1	0	101	1	0	0
13.5	1	0	4.7	1	4.7	1	0.98	1	84	1	111	0	0	92	1	0	0
11.9	1	0	1.64	1	6.5	1	4.79	1	88	1	93	1	0	93	1	0	0
11.2	1	0	1.2	1	4.1	1	0.7	1	117	1	111	1	0	112	1	0	0
12.5	1	0	0.94	1	5.2	1	1.93	1	79	1		0	0		0	0	0
15.4	1	0	1.41	1	8.9	1	1.29	1	64	1	77	1	0	76	1	0	0
12.6	1	0	1.59	1	6.9	1	1.22	1	105	1	102	1	0	103	1	0	0
14.4	1	0	1.07	1	6.7	1	2.49	1	48	1	58	1	0	61	1	0	0
12.9	1	0	1.04	1	6.3	1	4.03	1	49	1	59	1	0	59	1	0	0
12.7	1	0	1.71	1	5.7	1	0.69	1	67	1	92	0	0	76	1	0	0
13.2	1	0	1.34	1	7	1	2.31	1	108	1		0	0		0	0	0
13.2	1	0	1.4	1	5.8	1	1.18	1	91	1		0	0		0	0	0
13	1	0	0.91	1	5.7	1	1.12	1	108	1	103	1	0	102	1	0	0
13.7	1	0	1.45	1	6.8	1	1.84	1	89	1	91	1	0	89	1	0	0
11.2	1	0	1.46	1	5.8	1	2	1	86	1	85	1	0	90	1	0	0
12.1	1	0	1.65	1	7.6	1	1.58	1	114	1	109	1	0	110	1	0	0
11.5	1	0	1.53	1	5.4	1	0.91	1	78	1	84	1	0	84	1	0	0
14.1	1	0	1.22	1	6.6	1	2.27	1	120	1	120	1	0	111	1	0	0
13.3	1	0	1.08	1	5.4	1	2.02	1	89	1	95	1	0	95	1	0	0
13.5	1	0	1.6	1	7.9	1	1.61	1	70	1	70	1	0	79	1	0	0
18.4	1	0	4.5	1	1.17	1	2.12	1	57	1	61	1	0	65	1	0	0
14.2	1	0	1.13	1	4.7	1	1.22	1	62	1	66	1	0	70	1	0	0
13.7	1	0	2.01	1	7	1	1.93	1	92	1	98	1	0	93	1	0	0
13.2	1	0	1.27	1	5.9	1	0.95	1	72	1	71	1	0	74	1	0	0
16.2	1	0	1.44	1	3.4	1	0.47	1	69	1		0	0		0	0	0
12.5	1	0	1.3	1	6.9	1	1.57	1	75	1		0	0		0	0	0
14.5	1	0	1.09	1	4.9	1	1.17	1	54	1		0	0		0	0	0
15.8	1	0	1.6	1	7.4	1	1.59	1	99	1	92	1	0	100	1	0	1
13.6	1	0	1.31	1	5.4	1	1.76	1	107	1	108	1	0	107	1	0	1
16.1	1	0	1.04	1	7.7	1	1.21	1	57	1	65	1	0	69	1	0	1
11.2	1	0	1.09	1	6.7	1	2.43	1	74	1	66	0	0	82	1	0	1
16	1	0	0.74	1	5.6	1	1.35	1	49	1	59	1	0	60	1	0	1
16.1	1	0	1	1	4.8	1	2.29	1	86	1	92	0	0	100	0	0	1
15.2	1	0	1.45	1	5.2	1	1.78	1	93	1	92	1	0	95	1	0	1
15.3	1	0	1.24	1	3.9	1	0.67	1	72	1	96	0	0	80	1	0	1
15.4	1	0	0.76	1	7.3	1	1.9	1	121	1	105	1	0	114	1	0	1
12.4	1	0	0.78	1	2.8	1	0.83	1	83	1	140	0	0	82	1	0	1
14.6	1	0	1.19	1	3.9	1	0.69	1	62	1	62	1	0	69	1	0	1
13.6	1	0	1.22	1	7.4	1	2.06	1	113	1	101	1	0	113	1	0	1
15.2	1	0	0.77	1	4.9	1	2.41	1	81	1	86	1	0	86	1	0	1
12	1	0	1.63	1	7.2	1	1.08	1	95	1		0	0		0	0	1
12.7	1	0	1.12	1	3	1	0.57	1	40	1	41	1	0	48	1	0	1
10.6	1	0	0.38	1	2.7	1	2.39	1	87	1	83	1	0	91	1	0	1
12	1	0	1.18	1	3.5	1	0.64	1	88	1	112	0	0	64	1	0	1
12.9	1	0	1.45	1	6.5	1	1.31	1	117	1	108	1	0	111	1	0	1
15.2	1	0	1.1	1	5.8	1	2.45	1	81	1	56	0	0	85	1	0	1
13.5	1	0	1.09	1	4.3	1	1.16	1	51	1	62	0	0		0	0	1
11.1	1	0	1.2	1	5.8	1	1.06	1	61	1	67	1	0		0	0	1
18.1	1	0	1.02	1	4.5	1	1.13	1	138	1	114	1	0		0	0	1
10.1	1	0	4.6	1	4.6	1	0.96	1	54	1	63	1	0		0	0	1
13.4	1	0	0.92	1	4.6	1	1.26	1	62	1	68	1	0		0	0	1
12.5	1	0	1.3	1	6.1	1	1.48	1	111	1	101	1	0		0	0	1
12.1	1	0	1.11	1	4.5	1	1.02	1	108	1	107	1	0		0	0	1
13.1	1	0	1.9	1	6.6	1	2.21	1	102	1	94	1	0		0	0	1
13.9	1	0	1.62	1	4.7	1	0.98	1	115	1	103	1	0		0	0	1
14.8	1	0	1.01	1	4.6	1	2.58	1	100	1	92	1	0		0	0	1
12	1	0	1.05	1	5.6	1	1.06	1	78	1	73	1	0		0	0	1
12.6	1	0	1.32	1	5	1	1.28	1	54	1	63	1	0		0	0	1
12	1	0	0.96	1	4.5	1	1.95	1	128	1	110	1	0		0	0	1
11.3	1	0	1.09	1.09	9	1	3.53	1	69	1	77	1	0		0	0	1
15.8	1	0	1.4	1	5.8	1	1.64	1	48	1	58	1	0		0	0	1
14.8	1	0	0.92	1	5.2	1	2.68	1	64	1	76	1	0		0	0	1
13	1	0	1.25	1	3.8	1	0.94	1	70	1	77	1	0		0	0	1
12.5	1	0	1.25	1	5.6	1	1.1	1	88	1	86	1	0		0	0	1
15.8	1	0	0.75	1	5.1	1	5.64	1	53	1	59	1	0		0	0	1
14.3	1	0	1.11	1	4.6	1	1.8	1	67	1	74	1	0		0	0	1
15.9	1	0	0.85	1	4.8	1	1.81	1	48	1		0	0		0	0	0
12.6	1	0	1.06	1	5.1	1	3.57	1	101	1	96	1	0	116	1	0	0
20	1	0	0.95	1	5.2	1	1.71	1	81	1	83	1	0	78	1	0	0
13	1	0	1.32	1	4.7	1	1.65	1	58	1	68	1	0	57	1	0	0
13.4	1	0	1.17	1	6.5	1	1.85	1	65	1	88	1	0	65	1	0	0
17.6	1	0	1.77	1	6	1	1.75	1	107	1	67	1	0	64	1	0	0
14.4	1	0	0.92	1	4.2	1	1.57	1	55	1	100	1	0	91	1	0	0
14.4	1	0	1.09	1	7.9	1	3.18	1	100	1	101	1	0	95	1	0	0
13.6	1	0	0.84	1	5.2	1	1.36	1	115	1	105	1	0	104	1	0	0
12.3	1	0	0.91	1	5.4	1	1.61	1	70	1	76	1	0	75	1	0	0
12.6	1	0	1.13	1	5.5	1	1.03	1	37	1	50	1	0	47	1	0	0
10.8	1	0	0.76	1	5.2	1	1.31	1	86	1	83	1	0	80	1	0	0
15.1	1	0	1.02	1	4.6	1	1.84	1	55	1	64	1	0	55	1	0	0
13.1	1	0	1.11	1	4.7	1	1.49	1	95	1	89	1	0	80	1	0	0
14.2	1	0	1.02	1	6.1	1	1.06	1	67	1	76	1	0	69	1	0	0
12.5	1	0	1.2	1	6.4	1	1.23	1	93	1	95	1	0	93	1	0	0
18.3	1	0	0.76	1	5.2	1	1	1	115	1	105	1	0	95	1	0	0
13.2	1	0	1.41	1	4.9	1	0.48	1	74	1	81	1	0	88	1	0	0
13.6	1	0	1.28	1	6.1	1	1.31	1	113	1	112	1	0	112	1	0	0
15.7	1	0	0.8	1	4.3	1	9.84	1	49	1	62	0	0	61	1	0	0
12.8	1	0	0.76	1	3.9	1	1.2	1	76	1	80	0	0	85	1	0	0
12.6	1	0	1.27	1	5.7	1	1.12	1	109	1	98	1	0	102	1	0	0
13.7	1	0	1.34	1	6	1	2.75	1	101	1	98	1	0	104	0	0	0
13.9	1	0	1.04	1	5.2	1	0.88	1	77	1	85	1	0	86	1	0	0
12.3	1	0	1.3	1	4.2	1	0.61	1	127	1	115	1	0	128	0	0	0
13.1	1	0	1.14	1	5.7	1	0.71	1	34	1	46	1	0	48	1	0	0
11.3	1	0	1.17	1	4.8	1	1.13	1	44	1	55	0	1	52	1	0	0
12.5	1	0	1.33	1	5.9	1	0.75	1	128	1	112	1	0	112	1	0	0
12.7	1	0	1.63	1	4.6	1	0.5	1	28	1	43	1	0	37	1	0	0
13.6	1	0	1	1	7.4	1	2.62	1	89	1	92	1	0		0	0	1
13.9	1	0	0.76	1	5.7	1	1.95	1	102	1	109	1	0		0	0	1
12.6	1	0	1	1	4.6	1	1.01	1	73	1	85	1	0		0	0	1
11.9	1	0	1.01	1	4.1	1	1.19	1	158	1	129	1	0		0	0	1
14.2	1	0	1.5	1	7.3	1	1.55	1	64	1	82	1	0		0	0	1
14.8	1	0	1.13	1	5	1	2.13	1	65	1	60	1	0		0	0	1
13.5	1	0	1.09	1	5.8	1	2.26	1	105	1	103	1	0		0	0	1
13.6	1	0	1.08	1	4.6	1	0.79	1	53	1	68	1	0		0	0	1
15.3	1	0	1.03	1	4.8	1	1.66	1	83	1	88	1	0		0	0	1
10.3	1	0	0.79	1	4.7	1	1.89	1	103	1	105	1	0		0	0	1
16.1	1	0	1.56	1	7	1	2.32	1	83	1	91	1	0		0	0	1
11.3	1	0	0.69	1	6.1	1	2.06	1	110	1	117	1	0		0	0	1
14.4	1	0	0.96	1	4.2	1	0.89	1	50	1	75	1	0		0	0	1
13	1	0	0.69	1	4	1	1.79	1	81	1	95	1	0		0	0	1
12.3	1	0	1.48	1	4.4	1	0.79	1	31	1	49	1	0		0	0	1
13.3	1	0	1.11	1	5.6	1	1.05	1	123	1	116	1	0		0	0	1
14	1	0	1.12	1	7.6	1	1.99	1	58	1	76	1	0		0	0	1
13.4	1	0	1.19	1	6	1	1.33	1	63	1	73	1	0		0	0	1
12.6	1	0	1.83	1	4.3	1	1.53	1	86	1	93	1	0		0	0	1
10.8	1	0	0.99	1	6.1	1	1.48	1	57	1	72	1	0		0	0	1
12.9	1	0	0.96	1	3.5	1	0.85	1	119	1	115	1	0		0	0	1
14.2	1	0	1.25	1	5.6	1	1.54	1	89	1	91	1	0		0	0	1
14	1	0	1.35	1	5	1	1.18	1	83	1	92	1	0		0	0	1
13.6	1	0	0.82	1	5.2	1	1.74	1	100	1	101	1	0		0	0	1
13	1	0	1.18	1	6.2	1	2.46	1	136	1	113	0	0		0	0	1
13.4	1	0	1.33	1	5.8	1	0.67	1	33	1	47	1	0		0	0	1
13.1	1	0	1.23	1	4.4	1	1.04	1	37	1		0	0		0	0	1
13.3	1	0	0.87	1	5.2	1	2.55	1	96	1	87	1	0		0	0	1
14	1	0	1.16	1	4.3	1	1.1	1	133	1	95	0	0		0	0	1
13.1	1	0	0.9	1	4.9	1	0.86	1	91	1		0	0		0	0	1
14.5	1	0	0.86	1	6.2	1	1.38	1	78	1		0	0		0	0	1
12.2	1	0	1.96	1	5.9	1	2.21	1	95	1	84	1	0		0	0	1
12.3	1	0	0.93	1	4.6	1	1.15	1	85	1	81	1	0		0	0	1
12.8	1	0	0.89	1	5.8	1	3.52	1	89	1	81	1	0		0	0	1
15.8	1	0	1.22	1	3.3	1	1.08	1	54	1	57	1	0		0	0	1
14.5	1	0	1.25	1	5.6	1	1.52	1	101	1	89	0	0		0	0	1
13.8	1	0	1.18	1	4.4	1	0.71	1	43	1	49	1	0		0	0	1
13.3	1	0	1.42	1	6.3	1	1.4	1	113	1	102	1	0		0	0	1
15.2	1	0	1.51	1	6.1	1	1.05	1	79	1	75	1	0		0	0	1
14.5	1	0	1.21	1	5.7	1	1.41	1	130	1	96	1	0		0	0	1
14.8	1	0	1	1	5.3	1	1.89	1	124	1	108	1	0		0	0	1
14.9	1	0	0.96	1	4.7	1	1.32	1	74	1	73	1	0		0	0	1
10.4	1	0	1.42	1	5.3	1	2.15	1	39	1	55	1	0		0	0	1
18.1	1	0	1.35	1	6	1	0.83	1	40	1	47	1	0		0	0	1
15.4	1	0	0.87	1	5	1	0.87	1	77	1	73	1	0		0	0	1
11.8	1	0	0.78	1	4.8	1	0.69	1	109	1	96	1	0		0	0	1
13.3	1	0	0.91	1	6.1	1	1.43	1	120	1	107	1	0		0	0	1
13.9	1	0	1.07	1	10.1	1	1.94	1	76	1	78	1	0		0	0	1
12.1	1	0	0.89	1	6.7	1	1.33	1	121	1	109	1	0		0	0	1
12.8	1	0	1.33	1	5.8	1	1.14	1	99	1	89	1	0		0	0	1
13.2	1	0	1.06	1	7.6	1	2.97	1	69	1	81	1	0		0	0	1
14.1	1	0	1.21	1	5.5	1	0.97	1	137	1	117	1	0		0	0	1
12.8	1	0	1.19	1	5.6	1	1.05	1	85	1	111	0	0		0	0	1
16	1	0	1.49	1	5	1	1.07	1	104	1	86	1	0		0	0	1
13.3	1	0	1.75	1	5.8	1	1.19	1	102	1	100	1	0		0	0	1
14.3	1	0	1.1	1	5	1	0.78	1	122	1	101	1	0		0	0	1
12.9	1	0	0.72	1	4.6	1	1.07	1	116	1	107	1	0		0	0	1
13.8	1	0	0.87	1	5.3	1	1.38	1	62	1	64	1	0		0	0	1
11.9	1	0	0.52	1	3.5	1	2.36	1	150	1		0	0		0	0	1
14.1	1	0	1.1	1	5.2	1	0.54	1	56	1	62	1	0		0	0	1
14.1	1	0	1.23	1	5.9	1	0.75	1	140	1	119	1	0		0	0	1
13.3	1	0	0.9	1	5.5	1	1.84	1	55	1		0	0		0	0	1
13.6	1	0	1.09	1	5.5	1	1.35	1	145	1	124	1	0	132	1	0	0
15.9	1	0	0.93	1	5.4	1	2.26	1	83	1	90	1	0	92	0	0	0
14.8	1	0	1.17	1	6.4	1	1.86	1	88	1	98	1	0	106	0	0	0
14.9	1	0	1.6	1	5.6	1	1.59	1	99	1	88	1	0	104	0	0	0
12.7	1	0	1.24	1	6.5	1	0.91	1	53	1	60	1	0	83	1	0	0
13.6	1	0	1.04	1	6.6	1	6.77	1	89	1	95	1	0	93	1	0	0
18.2	1	0	0.81	1	6.3	1	2.77	1	99	1	104	1	0	112	1	0	0
12.9	1	0	1.39	1	5.2	1	0.97	1	127	1	139	1	0	122	1	0	0
12.1	1	0	2.57	1	7	1	0.83	1	60	1	59	1	0	66	1	0	0
14.6	1	0	1.36	1	5.5	1	1.46	1	79	1	78	1	0	99	1	0	0
13	1	0	1.12	1	4.1	1	1.26	1	84	1	79	1	0	88	0	0	0
13.3	1	0	0.98	1	6.1	1	1.03	1	64	1	75	0	0	99	1	0	0
10	1	0	1.61	1	6.3	1	1.26	1	108	1	100	1	0	109	1	0	0
12.4	1	0	0.94	1	6.8	1	3.28	1	143	1	121	0	0	126	1	0	0
11.1	1	0	1.76	1	4.6	1	1.78	1	108	1	115	1	0	105	1	0	0
14.5	1	0	0.98	1	5.6	1	2.06	1	95	1	91	1	0	114	1	0	0
13.3	1	0	1.31	1	4.4	1	1.48	1	125	1	94	1	0	121	1	0	0
13.2	1	0	1.38	1	5.5	1	0.58	1	73	1	72	1	0	82	1	0	0
15.4	1	0	1.65	1	6	1	1.31	1	52	1	64	1	0	64	1	0	0
14.2	1	0	1.46	1	6.2	1	1.43	1	77	1	78	1	0	82	1	0	0
12.6	1	0	0.89	1	4.7	1	1.37	1	57	1	64	1	0	76	1	0	0
15	1	0	1.19	1	6.1	1	1.69	1	88	1	107	0	0	94	1	0	0
17.1	1	0	0.65	1	3.5	1	0.91	1	90	1	95	1	0	93	1	0	0
14.7	1	0	1.04	1	4.9	1	1.17	1	76	1	94	1	0	82	1	0	0
14.9	1	0	1.2	1	5.6	1	1.39	1	95	1	122	0	0	96	1	0	0
13.5	1	0	1	1	4.2	1	0.71	1	87	1	92	1	0	89	1	0	0
13.1	1	0	1.25	1	6.3	1	1.77	1	116	1	115	1	0	117	1	0	0
10.9	1	0	1.13	1	6.4	1	1.88	1	88	1	89	1	0	87	1	0	0
17.1	1	0	1	1	1.34	1		0	91	1	97	1	0	94	1	0	0
14.3	1	0	1.42	1	6.6	1	1.83	1	93	1	106	0	0	99	1	0	0
12.2	1	0	1.44	1	6.8	1	1.39	1	85	1	89	1	0	84	1	0	0
11.5	1	0	1.33	1	5	1	1.93	1	120	1	118	1	0	113	1	0	0
16.8	1	0	0.99	1	7	1	1.72	1	48	1	63	1	0	49	1	0	0
14.5	1	0	1.18	1	5.5	1	1.08	1	131	1	126	1	0	123	1	0	0
14.2	1	0	1.56	1	8.4	1	2.2	1	99	1	107	1	0	99	1	0	0
15.3	1	0	1	1	6.1	1	2.23	1	111	1	109	1	0	108	1	0	0
15.4	1	0	1.12	1	3.7	1	0.78	1	44	1	66	0	0	59	1	0	0
13.7	1	0	1.03	1	3.5	1	1.13	1	53	1	65	0	0	75	0	0	0
13.6	1	0	0.85	1	5	1	1.17	1	123	1	108	0	1	110	1	0	0
14	1	0		1	4.5	1	1.72	1	84	1	93	1	0	89	1	0	0
14.6	1	0	1	1	7.1	1	1.87	1	99	1	102	1	0	106	0	0	0
13.7	1	0	1.01	1	4.1	1	2.71	1	115	1	105	1	0	102	1	0	0
16	1	0	0.79	1	7.1	1	1.85	1	43	1	53	1	0	51	1	0	0
15.7	1	0	0.73	1	3	1	0.99	1	115	1	111	1	0	103	1	0	0
15	1	0	0.97	1	3.7	1	2.54	1	98	1	98	1	0	100	1	0	0
17.4	1	0	0.89	1	5	1	2.31	1	101	1	104	1	0	101	1	0	0
12.7	1	0	2.12	1	6.5	1	1.07	1	127	1		0	0		0	0	0
17.5	1	0	1.03	1	4.2	1	1.12	1	40	1	51	1	0	52	1	0	0
13.1	1	0	1.07	1	4.3	1	0.87	1	92	1	91	1	0	89	1	0	0
15.1	1	0	1	1	5.2	1	1.14	1	60	1	72	1	0	69	1	0	0
18.2	1	0	0.66	1	4	1	2.13	1	80	1	82	1	0	76	1	0	0
13.5	1	0	1.18	1	6.3	1	1.74	1	86	1		0	0		0	0	0
14.2	1	0	1.12	1	4.2	1	0.67	1	92	1	99	1	0	94	1	0	0
12.9	1	0	1.29	1	7.2	1	2.46	1	91	1		0	0		0	0	0
16.4	1	0	0.91	1	6.3	1	1.46	1	120	1	110	1	0	107	1	0	0
14.4	1	0	0.93	1	5.3	1	1.09	1	113	1		0	0		0	0	0
11.9	1	0	0.63	1	3.9	1	1.54	1	89	1	94	1	0	91	1	0	0
14.3	1	0	0.77	1	4.3	1	2.03	1	42	1	58	1	0	56	1	0	0
14.8	1	0	1.49	1	5.6	1	1.23	1	66	1	73	0	0	71	0	0	0
12.9	1	0	1.11	1	6.6	1	2.24	1	99	1	103	1	0	104	1	0	0
12.8	1	0	1.61	1	6.3	1	0.84	1	54	1	65	1	0	72	1	0	0
16.2	1	0	1.22	1	5.3	1	1.14	1	91	1	98	1	0	93	1	0	0
19.2	1	0	0.82	1	3.7	1	1.39	1	53	1	64	1	0	64	1	0	0
16.8	1	0	0.82	1	5	1	1.35	1	95	1	108	0	0	102	1	0	0
13.6	1	0	0.74	1	4.4	1	1.08	1	103	1	110	1	0	97	1	0	0
14.2	1	0	0.76	1	6.6	1	3.66	1	89	1	96	1	0	96	1	0	0
14.3	1	0	1.72	1	5.3	1	0.81	1	66	1	69	1	0	71	1	0	0
16.1	1	0	0.76	1	4.9	1	3.09	1	114	1		0	0	105	1	0	0
11.9	1	0	1.05	1	5.6	1	0.84	1	81	1	81	1	0	86	1	0	0
14.6	1	0	1.12	1	4.7	1	0.6	1	145	1	120	1	0	128	1	0	0
13.9	1	0	1.45	1	5.2	1	1.08	1	57	1	62	0	0	66	1	0	0
14.3	1	0	0.89	1	5	1	1.38	1	67	1	68	1	0	70	1	0	0
13.6	1	0	0.87	1	6.2	1	1.88	1	78	1	79	1	0	85	1	0	0
13	1	0	1.12	1	6	1	0.9	1	125	1	110	0	0	98	1	0	0
12.6	1	0	0.95	1	4.1	1	1.4	1	93	1	86	1	0	94	1	0	0
13.1	1	0	2.8	1	6	1	0.55	1	69	1	71	1	0	75	1	0	0
16.5	1	0	1.34	1	9.5	1	2.38	1	111	1	102	1	0	107	1	0	0
13.2	1	0	1.1	1	4.7	1	0.86	1	85	1	86	1	0	88	1	0	0
17.3	1	0	1.04	1	4.8	1	1.63	1	96	1		0	0		0	0	0
13.7	1	0	1.03	1	5.4	1	2.19	1	76	1	75	1	0	79	1	0	0
11.8	1	0	1.35	1	6.5	1	1.28	1	60	1	65	1	0	69	1	0	0
13.8	1	0	1.21	1	6.5	1	1.99	1	107	1	97	1	0	102	1	0	0
12.4	1	0	0.98	1	5.9	1	1.78	1	107	1	98	1	0	100	1	0	0
12.1	1	0	0.94	1	5.2	1	1.01	1	66	1	69	1	0	74	1	0	0
14.1	1	0	1.05	1	5.2	1	1.69	1	53	1	56	1	0	68	1	0	0
12.6	1	0	1.04	1	2.9	1	0.36	1	55	1	68	1	0	71	1	0	0
13	1	0	0.79	1	4.2	1	2.02	1	67	1	72	1	0	70	1	0	0
13.5	1	0	1.18	1	2.9	1	0.45	1	32	1	40	0	0	48	1	0	0
13.5	1	0	0.76	1	4	1	1.32	1	119	1	106	0	0	114	1	0	0
10.5	1	0	0.81	1	3.5	1	0.82	1	87	1	85	0	0	101	1	0	0
11.4	1	0	0.62	1	5.1	1	3.27	1	73	1	81	1	0	78	1	0	0
11.8	1	0	1.6	1	4.3	1	0.9	1	67	1	75	1	0	79	1	0	0
13.3	1	0	1.19	1	6.6	1	1.76	1	84	1	87	1	0	93	1	0	0
12.6	1	0	1.05	1	4.9	1	1.22	1	111	1	117	0	0	96	1	0	0
13.4	1	0	1.05	1	6	1	1.62	1	57	1	59	1	0	69	1	0	0
12.8	1	0	1.09	1	6.1	1	0.67	1	98	1	87	1	0	94	1	0	0
12.5	1	0	1.12	1	5.6	1	3.31	1	56	1	61	1	0	61	1	0	0
12.8	1	0	1.47	1	4.4	1	0.53	1	72	1	77	1	0	75	1	0	0
12.7	1	0	0.55	1	3.6	1	2.57	1	85	1	83	1	0	85	1	0	0
11.4	1	0	0.73	1	3.5	1	1.64	1	77	1	79	1	0	83	1	0	0
17.9	1	0	0.69	1	5.9	1	1.51	1	76	1	76	1	0	82	1	0	0
12.7	1	0	1.2	1	5	1	1.04	1	105	1	97	1	0	101	1	0	0
13.7	1	0	1.66	1	6.3	1	1.45	1	112	1	105	1	0	109	1	0	0
12.5	1	0	1.53	1	6.06	1	1.25	1	122	1	115	1	0	112	1	0	0
11.3	1	0	1.33	1	4.16	1	1.46	1	68	1	109	0	0	75	1	0	0
11.8	1	0	1.38	1	4.65	1	1.13	1	75	1	77	1	0	82	1	0	0
11.4	1	0	1.22	1	5.77	1	1.15	1	75	1	73	1	0	73	1	0	0
10.6	1	0	1.22	1	8.03	1	1.57	1	124	1	111	0	0	107	0	0	0
14.6	1	0	2.03	1	7.54	1	1.04	1	145	1	122	1	0	125	1	0	0
14.9	1	0	1	1	4.9	1	1.5	1	70	1	87	0	0	92	0	0	0
10.7	1	0	1.2	1	7.1	1	1.5	1	88	1	99	1	0	91	1	0	0
13.1	1	0	1.09	1	5	1	2.14	1	92	1	97	1	0	97	1	0	0
13.5	1	0	0.97	1	4.3	1	1.78	1	78	1		0	0		0	0	0
14.9	1	0	1.9	1	6.2	1	0.93	1	89	1	84	0	0	89	1	0	0
14.3	1	0	1.4	1	6.08	1	0.66	1	54	1	70	1	0	61	1	0	0
12.7	1	0	1.56	1	6.68	1	1.43	1	61	1	64	1	0	63	1	0	0
12.7	1	0	1.04	1	6.45	1	1.47	1	86	1	95	1	0	95	1	0	0
13.4	1	0	1.14	1	6.34	1	1.43	1	166	1	130	1	0	132	1	0	0
14.7	1	0	1.22	1	4.42	1	0.95	1	65	1	117	0	0	74	1	0	0
14.8	1	0	1.04	1	7.2	1	1.65	1	75	1	74	1	0		0	0	1
16	1	0	0.94	1	5.6	1	4.59	1	93	1	89	1	0		0	0	1
14.1	1	0	1.27	1	4.4	1	0.88	1	55	1	60	1	0		0	0	1
11.7	1	0	0.91	1	4.9	1	1.34	1	80	1	76	1	0		0	0	1
13.3	1	0	1	1	5.6	1	1.82	1	81	1	78	1	0		0	0	1
17	1	0	1.25	1	4.5	1	1	1	40	1	50	1	0		0	0	1
13.7	1	0	1.04	1	4.2	1	1.18	1	83	1	82	1	0		0	0	1
15.4	1	0	1.11	1	5.3	1	1.09	1	90	1	85	1	0		0	0	1
11.9	1	0	0.99	1	5	1	2.24	1	75	1	71	1	0		0	0	1
11.2	1	0	1.32	1	4.4	1	1.16	1	62	1	63	1	0		0	0	1
13.2	1	0	1.09	1	4.2	1	0.97	1	125	1	61	1	0		0	0	1
11.9	1	0	0.83	1	6.7	1	1.33	1	109	1	96	1	0		0	0	1
12.2	1	0	0.67	1	7.3	1	1.76	1	54	1	65	1	0		0	0	1
13	1	0	0.87	1	3.8	1	1.93	1	41	1	53	1	0		0	0	1
15.7	1	0	1.07	1	6.2	1	1.7	1	89	1	89	1	0		0	0	1
12.7	1	0	1.19	1	6.7	1	2.18	1	137	1	114	1	0		0	0	1
13.5	1	0	1.18	1	5.4	1	1.04	1	113	1	99	1	0		0	0	1
13.4	1	0	1.76	1	5.1	1	0.83	1	75	1	77	1	0		0	0	1
13.8	1	0	1.69	1	6.6	1	1	1	53	1	56	1	0		0	0	1
13.8	1	0	1.86	1	6.2	1	0.8	1	79	1	98	0	0	88	0	0	1
15.3	1	0	1.14	1	6	1	1.56	1	56	1	66	1	0	68	1	0	0
12	1	0	1.32	1	6.3	1	0.8	1	126	1	113	1	0	116	1	0	0
12.4	1	0	1.03	1	7.5	1	3.96	1	107	1	123	1	0	104	1	0	0
14.5	1	0	1.28	1	7.9	1	2.59	1	61	1	70	1	0	72	1	0	0
13.7	1	0	1.31	1	5.5	1	2.5	1	109	1	104	1	0	102	1	0	0
16.3	1	0	1.05	1	5.9	1	5	1	99	1	112	1	0	102	1	0	0
15.3	1	0	0.89	1	7	1	3.67	1	138	1	110	1	0		0	0	1
13.5	1	0	1.21	1	4.5	1	1.21	1	98	1	94	1	0		0	0	1
13.8	1	0	1.25	1	5.88	1	2.31	1	85	1	79	1	0		0	0	1
12.5	1	0	0.82	1	5.8	1	6.38	1	110	1	96	1	0		0	0	1
14.4	1	0	0.98	1	4.5	1	1.7	1	72	1	64	1	0		0	0	1
14.6	1	0	1.13	1	3.5	1	0.61	1	55	1	55	1	0		0	0	1
10.7	1	0	1.14	1	4.1	1	1.33	1	49	1	62	1	0		0	0	1
14.1	1	0	1.44	1	4.8	1	0.73	1	58	1	63	1	0		0	0	1
13.9	1	0	1	1	7.4	1	2.13	1	88	1	93	1	0		0	0	1
12.7	1	0	1	1	3.8	1	1.06	1	57	1	70	1	0		0	0	1
14.3	1	0	0.69	1	3.6	1	2.47	1	79	1	76	1	0		0	0	1
11.1	1	0	1.52	1	6.3	1	1.24	1	130	1	101	1	0		0	0	1
17.1	1	0	0.97	1	5	1	1.31	1	66	1	76	1	0		0	0	1
11.7	1	0	1.7	1	6.3	1	0.62	1	79	1	78	1	0		0	0	1
14.4	1	0	1.04	1	4.8	1	1.23	1	72	1	71	1	0		0	0	1
13.5	1	0	1.28	1	7.3	1	2.03	1	136	1	112	1	0		0	0	1
12.6	1	0	1.55	1	5.2	1	0.96	1	90	1	85	1	0		0	0	1
14.9	1	0	1.05	1	4.6	1	1.38	1	63	1	66	1	0		0	0	1
11.6	1	0	1.18	1	4.8	1	0.65	1	80	1	102	0	0		0	0	1
12.8	1	0	0.98	1	5.1	1	2.25	1	83	1	80	1	0		0	0	1
12.1	1	0	1.58	1	5.4	1	1.02	1	101	1	92	1	0		0	0	1
13.6	1	0	0.78	1	3.4	1	1.16	1	61	1	59	1	0		0	0	1
14.9	1	0	1.2	1	4.3	1	0.77	1	62	1	63	1	0		0	0	1
12.1	1	0	1.08	1	7.4	1	2.96	1	99	1	91	1	0		0	0	1
13.1	1	0	1.2	1	4.5	1	1.16	1	88	1	87	1	0		0	0	1
15.5	1	0	1.32	1	5.4	1	1.33	1	97	1	89	1	0		0	0	1
15.1	1	0	1.06	1	5	1	1.07	1	79	1	77	1	0		0	0	1
13.3	1	0	1.66	1	6.7	1	1.94	1	67	1	65	1	0		0	0	1
15.6	1	0	1.17	1	5.4	1	1.55	1	78	1	80	1	0		0	0	1
13	1	0	1.92	1	6.1	1	0.97	1	114	1	97	1	0		0	0	1
13.6	1	0	1.08	1	5.9	1	1.96	1	104	1		0	0		0	0	1
14.5	1	0	1.45	1	5	1	2.3	1	90	1	88	1	0		0	0	1
14.5	1	0	0.98	1	4.3	1	3.06	1	89	1	84	1	0		0	0	1
14	1	0	1.24	1	7.1	1	0.96	1	110	1	99	1	0		0	0	1
15.1	1	0	1.24	1	8.1	1	3.14	1	95	1	88	1	0		0	0	1
13	1	0	1.19	1	5.5	1	1.42	1	58	1	62	1	0		0	0	1
14.4	1	0	2.29	1	6	1	1.25	1	120	1	111	1	0		0	0	1
12.9	1	0	1.94	1	4.8	1	0.86	1	54	1	56	1	0		0	0	1
12.5	1	0	1.19	1	6.5	1	3.2	1	122	1	113	1	0	114	1	0	0
14.9	1	0	1.19	1	5.8	1	1.42	1	83	1	88	1	0	84	1	0	0
14.1	1	0	0.82	1	5	1	1.31	1	100	1	98	1	0	98	1	0	0
14.3	1	0	1.09	1	8.1	1	2.93	1	93	1	90	1	0	87	1	0	0
12.7	1	0	0.81	1	6.6	1	2.79	1	79	1	69	1	0	74	1	0	0
13.1	1	0	1.37	1	7.8	1	1.29	1	74	1	82	0	0	73	1	0	0
14.8	1	0	1.18	1	5.6	1	1	1	58	1	69	1	0	61	1	0	0
13	1	0	0.59	1	7.5	1	5.92	1	90	1	103	1	0	88	1	0	0
14.3	1	0	0.95	1	9.2	1	4.27	1	54	1	60	1	0	60	1	0	0
12.2	1	0	0.85	1	5.5	1	1.04	1	36	1	47	1	0	42	1	0	0
16	1	0	1.22	1	6.4	1	0.85	1	117	1	103	1	0	111	1	0	0
13.2	1	0	0.92	1	5.7	1	0.72	1	105	1	109	1	0	98	1	0	0
13.6	1	0	0.68	1	4	1	1.26	1	42	1	55	1	0	54	1	0	0
13.8	1	0	1.49	1	7.9	1	1.22	1	132	1	112	1	0	101	1	0	0
14.8	1	0	0.7	1	6	1	5.38	1	93	1	97	1	0	90	1	0	0
14.2	1	0	1.12	1	4.6	1	0.91	1	99	1	106	1	0	97	1	0	0
14.5	1	0	1.16	1	5.3	1	1.17	1	32	1	46	1	0	47	1	0	0
14.5	1	0	1.32	1	6.7	1	1.18	1	108	1	96	1	0	88	1	0	0
15.6	1	0	0.95	1	5.6	1	2.61	1	63	1	75	0	0	69	1	0	0
13.6	1	0	0.89	1	4.6	1	2.44	1	114	1	117	1	0	98	1	0	0
16	1	0	1.38	1	4.4	1	1.07	1	68	1	72	1	0	67	1	0	0
15.5	1	0	1.39	1	4.7	1	1.19	1	86	1	86	1	0	85	1	0	0
15.2	1	0	0.88	1	3.7	1	1.09	1	89	1	95	1	0	95	1	0	0
13.2	1	0	0.89	1	6.6	1	4.43	1	86	1		0	0		0	0	0
13.9	1	0	1.17	1	7.1	1	4.01	1	69	1	69	1	0	68	1	0	0
13.8	1	0	0.98	1	8.1	1	7.25	1	92	1	85	1	0	89	1	0	0
15.2	1	0	1.28	1	5.1	1	1.46	1	63	1	66	1	0	65	1	0	0
16.4	1	0	1.06	1	4.1	1	2.29	1	92	1	91	1	0	82	1	0	0
15.5	1	0	0.78	1	5.8	1	1.48	1	74	1	82	1	0	74	1	0	0
14.2	1	0	1.81	1	5.5	1	1.32	1	45	1	50	1	0	42	1	0	0
14.5	1	0	1.04	1	4.8	1	1.61	1	90	1	94	1	0	86	1	0	0
12.6	1	0	0.98	1	3.8	1	2.87	1	105	1	101	1	0	87	0	0	0
15.5	1	0	0.78	1	4.2	1	2.68	1	142	1		0	0	120	1	0	0
15.4	1	0	0.93	1	6	1	2.47	1	84	1	80	1	0	78	1	0	0
15.5	1	0	1.49	1	6.1	1	0.69	1	64	1		0	0		0	0	0
16.2	1	0	1.22	1	5.2	1	2.08	1	92	1		0	0		0	0	0
14	1	0	1.4	1	5.7	1	1.69	1	46	1	59	1	0		0	0	1
11.8	1	0	1.31	1	6.5	1	1.31	1	76	1	86	1	0		0	0	1
13	1	0	1.03	1	5	1	1.23	1	40	1	58	1	0		0	0	1
13	1	0	1.43	1	6.2	1	1	1	112	1	112	1	0		0	0	1
11.8	1	0	1.14	1	5.5	1	1.24	1	63	1	76	1	0		0	0	1
17.1	1	0	0.99	1	3.7	1	0.88	1	54	1	62	1	0		0	0	1
13.6	1	0	0.78	1	3.9	1	0.99	1	60	1	87	0	0		0	0	1
16.1	1	0	0.85	1	4.9	1	0.88	1	89	1	92	1	0		0	0	1
14	1	0	0.84	1	4.8	1	3.05	1	79	1	77	1	0		0	0	1
11.3	1	0	1.11	1	5.4	1	1.08	1	55	1	71	1	0		0	0	1
14.6	1	0	0.93	1	4.8	1	1.04	1	51	1	70	1	0		0	0	1
13.1	1	0	1.07	1	7.4	1	1.85	1	134	1	114	1	0		0	0	1
14.1	1	0	0.99	1	5.7	1	0.77	1	48	1	60	1	0		0	0	1
14	1	0	1.31	1	5.3	1	1.2	1	79	1	91	1	0		0	0	1
13.4	1	0	1.53	1	6	1	3.28	1	84	1	82	1	0		0	0	1
13.8	1	0	0.99	1	7.2	1	1.45	1	61	1	62	1	0		0	0	1
14.7	1	0	2.01	1	6.7	1	0.85	1	115	1	103	1	0		0	0	1
14.9	1	0	0.92	1	5.8	1	1.86	1	50	1	57	1	0		0	0	1
15.6	1	0	1.18	1	4.9	1	0.98	1	68	1	72	1	0		0	0	1
14.2	1	0	1.77	1	7	1	0.72	1	93	1	94	1	0		0	0	1
13.3	1	0	0.81	1	4	1	0.75	1	76	1	78	1	0		0	0	1
13.2	1	0	1.02	1	5.6	1	1.14	1	93	1	95	1	0		0	0	1
13.3	1	0	1.07	1	5	1	1.08	1	85	1	84	1	0		0	0	1
13.1	1	0	1.47	1	6.9	1	1.25	1	92	1	90	1	0		0	0	1
15.3	1	0	0.96	1	4.9	1	1.1	1	64	1	66	1	0		0	0	1
16	1	0	0.99	1	4.8	1	0.79	1	30	1	45	1	0		0	0	1
15.1	1	0	1.58	1	5.1	1	1.39	1	53	1	63	1	0		0	0	1
13.7	1	0	0.98	1	6.6	1	2.26	1	122	1	89	1	0		0	0	1
15.8	1	0	1.17	1	6.6	1	2.07	1	87	1	86	1	0		0	0	1
15.4	1	0	1.13	1	4.5	1	0.58	1	32	1	47	1	0		0	0	1
12.2	1	0	1.02	1	8.5	1	3.24	1	91	1	88	1	0		0	0	1
13.1	1	0	0.96	1	4.6	1	1.01	1	107	1	93	1	0		0	0	1
14.6	1	0	1.46	1	6.9	1	0.86	1	127	1	114	1	0		0	0	1
15.3	1	0	0.96	1	5.5	1	1.22	1	44	1	52	1	0		0	0	1
12.2	1	0	1.07	1	7.3	1	3.19	1	92	1	93	1	0		0	0	1
15.5	1	0	1.14	1	6	1	1.95	1	121	1	132	1	0		0	0	1
17.5	1	0	1.13	1	4.5	1	0.9	1	50	1	55	1	0		0	0	1
16.2	1	0	1.09	1	7.6	1	1.81	1	74	1	76	1	0		0	0	1
13.1	1	0	1	1	4.1	1	0.95	1	85	1	78	1	0		0	0	1
13.4	1	0	1.37	1	6	1	1.17	1	102	1	93	0	0		0	0	1
12.3	1	0	1.29	1	6.5	1	0.51	1	58	1	63	1	0		0	0	1
15.1	1	0	1.59	1	5.9	1	0.67	1	103	1	92	1	0		0	0	1
14.1	1	0	0.77	1	6.4	1	2.96	1	61	1	77	1	0		0	0	1
15.4	1	0	0.89	1	4.9	1	1.7	1	79	1	137	1	0		0	0	1
14.5	1	0	1.07	1	4.9	1	0.93	1	40	1	43	1	0		0	0	1
14.8	1	0	0.72	1	4	1	1.34	1	92	1	102	1	0		0	0	1
14.5	1	0	0.87	1	6.1	1	2.34	1	70	1	71	1	0		0	0	1
13.3	1	0	0.82	1	3.9	1	1.15	1	111	1	93	0	0		0	0	1
11.5	1	0	1.23	1	3.7	1	0.53	1	44	1	55	1	0		0	0	1
16.3	1	0	1.02	1	5.4	1	2.12	1	98	1	76	1	0		0	0	1
12.7	1	0	1.32	1	6.4	1	1.1	1	66	1	65	1	0		0	0	1
12.3	1	0	0.72	1	4	1	1.34	1	92	1	74	1	0				1
